# Supplementary material for: Full-Length Recombinant hSP-D Binds and Inhibits SARS-CoV-2
Source: Biomolecules. 2021 Jul 28;11(8):1114. doi: 10.3390/biom11081114 (PMC8393632; doi:10.3390/biom11081114)
Supplement: Supplementary file 1 [file biomolecules-11-01114-s001.zip]

Archive with 1 entries (1 files):
- biomolecules-1253024-supplementary.pdf
